# Supplementary material for: Plastic-Degrading Microorganisms: Biodegradation Pathways and Habitat Origins
Source: Molecules. 2026 May 13;31(10):1638. doi: 10.3390/molecules31101638 (PMC13209321; doi:10.3390/molecules31101638)
Supplement: Supplementary file 1 [file molecules-31-01638-s001.zip]

Archive with 1 entries (1 files):
- molecules-4267453-supplementary.pdf
